# Supplementary material for: 4D live tracing reveals distinct movement trajectories of meiotic chromosomes
Source: Life Med. 2024 Nov 13;3(6):lnae038. doi: 10.1093/lifemedi/lnae038 (PMC11748274; doi:10.1093/lifemedi/lnae038)
Supplement: lnae038_suppl_Supplementary_Table_S1 [file lnae038_suppl_supplementary_table_s1.xlsx]

## Sheet: Sheet1
Table SX: performance of RNN for classification of chromosomal trajectory
Definition of metrics. We have three labels in the multi-label classification task. So for the ith label, TPi is the number of true-positives, TNi is the number of true-negatives, FPi is the number of false-positives, and FNi is the number of false-negatives for respective classification. The accuracy is defined as: (TP1+TP2+TP3) / (number of all data points). The micro sensitivity is defined as:…
	Training	Testing
Accuracy	0.94	0.9
	Micro	Average
Sensitivity	0.9	0.93
	Micro	Average
Specificity	0.95	0.96
