# Supplementary material for: 4D live tracing reveals distinct movement trajectories of meiotic chromosomes
Source: Life Med. 2024 Nov 13;3(6):lnae038. doi: 10.1093/lifemedi/lnae038 (PMC11748274; doi:10.1093/lifemedi/lnae038)
Supplement: lnae038_suppl_Supplementary_Videos_S1-S10 [file lnae038_suppl_supplementary_videos_s1-s10.zip]

Archive with 1 entries (1 files):
- lnae038_suppl_Supplementary_Videos_S1-S10.7z
